# Supplementary material for: Validation of CD98hc as a Therapeutic Target for a Combination of Radiation and Immunotherapies in Head and Neck Squamous Cell Carcinoma
Source: Cancers (Basel). 2022 Mar 25;14(7):1677. doi: 10.3390/cancers14071677 (PMC8997111; doi:10.3390/cancers14071677)
Supplement: Supplementary file 1 [file cancers-14-01677-s001.zip]

Archive with 1 entries (1 files):
- cancers-1608894-supplementary.pdf
